# Supplementary material for: Soil Mineral Composition and Salinity Are the Main Factors Regulating the Bacterial Community Associated with the Roots of Coastal Sand Dune Halophytes
Source: Biology (Basel). 2022 Apr 30;11(5):695. doi: 10.3390/biology11050695 (PMC9138652; doi:10.3390/biology11050695)
Supplement: Supplementary file 1 [file biology-11-00695-s001.zip]

Archive with 6 entries (6 files):
- Figure S1.pdf
- Table S1.pdf
- Table S2.xlsx
- Table S3.xlsx
- Table S4.xls
- Table S5.xlsx
