# Supplementary material for: Soil Mineral Composition and Salinity Are the Main Factors Regulating the Bacterial Community Associated with the Roots of Coastal Sand Dune Halophytes
Source: Biology (Basel). 2022 Apr 30;11(5):695. doi: 10.3390/biology11050695 (PMC9138652; doi:10.3390/biology11050695)
Supplement: Supplementary file 1 [file biology-11-00695-s001.zip › Table S2.xlsx]

## Sheet: Sheet1
Supplemental Table S2. Bacterial 16S rRNA read abundance percentage at the phylum level
Root of Calotropis gigantea			Root of Spinifex littoreus
Phyllum	Read	%	Phylllum	Read	%
Abditibacteriota	16	0.0333625	Abditibacteriota	56	0.0297107
Acidobacteriota	1335	2.78369	Acidobacteriota	5061	2.68511
Actinobacteriota	14468	30.1681	Actinobacteriota	77517	41.1266
Armatimonadota	138	0.287752	Armatimonadota	131	0.0695019
Bacteroidota	2723	5.67788	Bacteroidota	14452	7.66749
Bdellovibrionota	73	0.152217	Bdellovibrionota	288	0.152798
Chloroflexi	1877	3.91384	Chloroflexi	4685	2.48562
Cyanobacteria	54	0.112599	Cyanobacteria	211	0.111946
Deinococcota	0	0	Deinococcota	110	0.0583604
Dependentiae	67	0.139706	Dependentiae	130	0.0689714
Desulfobacterota	33	0.0688102	Desulfobacterota	10	0.00530549
Elusimicrobiota	0	0	Elusimicrobiota	4	0.0021222
Fibrobacterota	33	0.0688102	Fibrobacterota	317	0.168184
Firmicutes	5213	10.8699	Firmicutes	8475	4.4964
Gemmatimonadota	142	0.296092	Gemmatimonadota	254	0.134759
Myxococcota	1616	3.36962	Myxococcota	2274	1.20647
Nitrospirota	27	0.0562993	Nitrospirota	3	0.00159165
Patescibacteria	1181	2.46257	Patescibacteria	13664	7.24942
Planctomycetota	196	0.408691	Planctomycetota	1115	0.591562
Proteobacteria	18346	38.2543	Proteobacteria	59059	31.3337
SAR324	2	0.00417032	SAR324	3	0.00159165
Spirochaetota	9	0.0187664	Spirochaetota	10	0.00530549
Sumerlaeota	6	0.0125109	Sumerlaeota	0	0
Verrucomicrobiota	247	0.515034	Verrucomicrobiota	399	0.211689
WPS-2	4	0.00834063	WPS-2	120	0.0636659
WS2	9	0.0187664	WS2	11	0.00583604
Other	143	0.298178	Other	125	0.066319
Total	47958	100	Total	188484	100
