# Supplementary material for: Soil Mineral Composition and Salinity Are the Main Factors Regulating the Bacterial Community Associated with the Roots of Coastal Sand Dune Halophytes
Source: Biology (Basel). 2022 Apr 30;11(5):695. doi: 10.3390/biology11050695 (PMC9138652; doi:10.3390/biology11050695)
Supplement: Supplementary file 1 [file biology-11-00695-s001.zip › Table S4.xls]

## Sheet: Mineral Composition
Supplemental Table S4.Soil mineral composition
1. Soil from P1 (Weight: 10,3126 gram).
Compound	Conc	Unit
Al	7	% of weight
Si	26.8	% of weight
P	0.88	% of weight
K	2.35	% of weight
Ca	21.3	% of weight
Ti	3.19	% of weight
V	0.17	% of weight
Mn	0.908	% of weight
Fe	36.1	% of weight
Cu	0.21	% of weight
Zn	0.05	% of weight
Sr	0.66	% of weight
Zr	0.098	% of weight
Ba	0.2	% of weight
Re	0.09	% of weight
2. Sampel Tanah P2 (Berat : 10,3387 gram).
Compound	Conc	Unit
Al	7.5	% of weight
Si	28.2	% of weight
P	0.91	% of weight
K	2.87	% of weight
Ca	19.7	% of weight
Ti	3.22	% of weight
V	0.16	% of weight
Mn	0.812	% of weight
Fe	35	% of weight
Cu	0.21	% of weight
Zn	0.07	% of weight
Sr	0.91	% of weight
Zr	0.08	% of weight
Ba	0.3	% of weight
Re	0.04	% of weight
3. Sampel Tanah P3 (Berat : 10,4062 gram).
Compound	Conc	Unit
Al	6.3	% of weight
Si	23	% of weight
P	0.73	% of weight
K	2.1	% of weight
Ca	17.3	% of weight
Ti	3.91	% of weight
V	0.22	% of weight
Mn	0.968	% of weight
Fe	44.7	% of weight
Cu	0.19	% of weight
Zn	0.06	% of weight
Sr	0.58	% of weight
Zr	0.08	% of weight
Ba	0.1	% of weight
Re	0.1	% of weight
4. Sampel Tanah P4 (Berat : 10,4842 gram).
Compound	Conc	Unit
Al	5.9	% of weight
Si	22	% of weight
P	0.82	% of weight
K	1.9	% of weight
Ca	17.2	% of weight
Ti	4.09	% of weight
V	0.24	% of weight
Mn	0.983	% of weight
Fe	45.7	% of weight
Cu	0.19	% of weight
Zn	0.07	% of weight
Sr	0.56	% of weight
Zr	0.07	% of weight
Ba	0.1	% of weight
Re	0.09	% of weight
5. Sampel Tanah P5 (Berat : 10,4884 gram).
Compound	Conc	Unit
Al	6.9	% of weight
Si	24.4	% of weight
P	0.71	% of weight
K	2.39	% of weight
Ca	19.2	% of weight
Ti	3.32	% of weight
V	0.19	% of weight
Mn	0.979	% of weight
Fe	40.7	% of weight
Cu	0.18	% of weight
Zn	0.05	% of weight
Sr	0.6	% of weight
Zr	0.07	% of weight
Ba	0.2	% of weight
Re	0.08	% of weight
6. Sampel Tanah P6 (Berat : 10,4604 gram).
Compound	Conc	Unit
Al	4.8	% of weight
Si	19	% of weight
P	0.74	% of weight
K	1.6	% of weight
Ca	13.3	% of weight
Ti	4.86	% of weight
V	0.28	% of weight
Mn	0.973	% of weight
Fe	53.46	% of weight
Cu	0.15	% of weight
Zn	0.07	% of weight
Sr	0.44	% of weight
Zr	0.1	% of weight
Ba	0.1	% of weight
Re	0.09	% of weight
