# Supplementary material for: Soil Mineral Composition and Salinity Are the Main Factors Regulating the Bacterial Community Associated with the Roots of Coastal Sand Dune Halophytes
Source: Biology (Basel). 2022 Apr 30;11(5):695. doi: 10.3390/biology11050695 (PMC9138652; doi:10.3390/biology11050695)
Supplement: Supplementary file 1 [file biology-11-00695-s001.zip › Table S5.xlsx]

## Sheet: Sheet1
	Supplemental Table S5. Soil physicochemical properties
		Population 1
	No	Parameter	Unit	Value	Method
	1	Water content	%	1.28	Gravimetry
	2	pH	-	7.8	Potensiomety
	3	T D S/Salinity	μmhos/cm	86	Potensiometry
	4	Organic carbon (db)	% C	0.191	Gravimetry
	5	Nitrogen (db)	% NH3-N	0.123	Spectrophotometry
	6	Phosphor (db)	% P2O5	0.255	Spectrophotometry
		Population 2
	No	Parameter	Unit	Value	Method
	1	Water content	%	6.96	Gravimetry
	2	pH	-	7.4	Potensiomety
	3	T D S/Salinity	μmhos/cm	32	Potensiometry
	4	Organic carbon (db)	% C	0.383	Gravimetry
	5	Nitrogen (db)	% NH3-N	0.122	Spectrophotometry
	6	Phosphor (db)	% P2O5	0.127	Spectrophotometry
		Population 3
	No	Parameter	Unit	Value	Method
	1	Water content	%	1.7	Gravimetry
	2	pH	-	7.3	Potensiomety
	3	T D S/Salinity	μmhos/cm	20	Potensiometry
	4	Organic carbon (db)	% C	0.296	Gravimetry
	5	Nitrogen (db)	% NH3-N	0.071	Spectrophotometry
	6	Phosphor (db)	% P2O5	0.053	Spectrophotometry
		Population 4
	No	Parameter	Unit	Value	Method
	1	Water content	%	0.58	Gravimetry
	2	pH	-	7.4	Potensiomety
	3	T D S/Salinity	μmhos/cm	20	Potensiometry
	4	Organic carbon (db)	% C	0.244	Gravimetry
	5	Nitrogen (db)	% NH3-N	0.123	Spectrophotometry
	6	Phosphor (db)	% P2O5	0.101	Spectrophotometry
		Population 5
	No	Parameter	Unit	Value	Method
	1	Water content	%	1.9	Gravimetry
	2	pH	-	6.8	Potensiomety
	3	T D S/Salinity	μmhos/cm	10	Potensiometry
	4	Organic carbon (db)	% C	0.226	Gravimetry
	5	Nitrogen (db)	% NH3-N	0.208	Spectrophotometry
	6	Phosphor (db)	% P2O5	0.06	Spectrophotometry
		Population 6
	No	Parameter	Unit	Value	Method
	1	Water content	%	0.92	Gravimetry
	2	pH	-	7	Potensiomety
	3	T D S/Salinity	μmhos/cm	12	Potensiometry
	4	Organic carbon (db)	% C	0.238	Gravimetry
	5	Nitrogen (db)	% NH3-N	0.148	Spectrophotometry
	6	Phosphor (db)	% P2O5	0.044	Spectrophotometry
